# Supplementary material for: Computational and Experimental Analysis of Gold Nanorods in Terms of Their Morphology: Spectral Absorption and Local Field Enhancement
Source: Nanomaterials (Basel). 2021 Jun 28;11(7):1696. doi: 10.3390/nano11071696 (PMC8308185; doi:10.3390/nano11071696)
Supplement: Supplementary file 1 [file nanomaterials-11-01696-s001.zip]

Archive with 1 entries (1 files):
- nanomaterials-1238247-supplementary.pdf
